# Supplementary material for: Daphnia’s Adaptive Molecular Responses to the Cyanobacterial Neurotoxin Anatoxin-α Are Maternally Transferred
Source: Toxins (Basel). 2021 Apr 30;13(5):326. doi: 10.3390/toxins13050326 (PMC8147185; doi:10.3390/toxins13050326)
Supplement: Supplementary file 1 [file toxins-13-00326-s001.zip]

Archive with 1 entries (1 files):
- toxins-1186400-supplementary.pdf
